# Supplementary material for: Amycenone reduces excess body weight and attenuates hyperlipidaemia by inhibiting lipogenesis and promoting lipolysis and fatty acid β-oxidation in KK-Ay obese diabetic mice
Source: J Nutr Sci. 2022 Jul 11;11:e55. doi: 10.1017/jns.2022.43 (PMC9274390; doi:10.1017/jns.2022.43)
Supplement: Supplementary file 1 [file jnssup.zip]

Archive with 2 entries (2 files):
- S204867902200043Xsup001.zip
- S204867902200043Xsup002.db
